# Supplementary material for: Mitochondrial mutations in maternally inherited hearing loss
Source: BMC Med Genet. 2017 Mar 20;18:32. doi: 10.1186/s12881-017-0389-4 (PMC5359870; doi:10.1186/s12881-017-0389-4)
Supplement: Additional file 1: — Primers used in this study. (XLSX 11 kb) [file 12881_2017_389_MOESM1_ESM.xlsx]

## Sheet: Sheet1
Additional file 1. Primers used in this study.
target genes	Forward primer (5'- 3')*	Reverse primer (5'- 3')*
MTTF, MTRNR1	CACCAGCCTAACCAGATTTC	ATCCCAGTTTGGGTCTTAG
MTRNR1, MTTV	ATAGAAGCCGGCGTAAAGAG	GGGTAAATGGTTTGGCTAAGGTT
MTRNR2	tgtaaaacgacggccagtGTGCACTTGGACGAACCAGA	caggaaacagctatgaccATGCCTGTGTTGGGTTGACA
MTRNR2	tgtaaaacgacggccagtGATTTATAGGTAGAGGCGACAAACC	caggaaacagctatgaccGGGTTTGTTAGGTACTGTTTGCAT
MTRNR2	tgtaaaacgacggccagtACTCGGCAAATCTTACCCCG	caggaaacagctatgaccCGGGATGTCCTGATCCAACA
MTRNR2	tgtaaaacgacggccagtACTTCACCAGTCAAAGCGAACT	caggaaacagctatgaccTTGGGGCCTTTGCGTAGTTG
MTTL1	CCTCCCTGTACGAAAGGACA	AGGAATGCCATTGCGATTAG
MTTI, MTTQ, MTTM	tgtaaaacgacggccagtTCCTACCACTCACCCTAGCA	caggaaacagctatgaccGTGCCTTGGGTAACCTCTGG
MTTW, MTTA, MTTN, MTTC, MTTY	tgtaaaacgacggccagtAAAACCCACCCCATTCCTCC	caggaaacagctatgaccTGCCTAGGACTCCAGCTCAT
MTTS1, MTTD	ATGCCCCGACGTTACTCG	ACCTACTTGCGCTGCATGTG
MTTK	AATTCCCGGACGTCTAAACC	TTTTATGGGCTTTGGTGAGG
MTTG, MTTR	tgtaaaacgacggccagtTGGCATTTTGTAGATGTGGTTTGA	caggaaacagctatgaccACAATATTGGCTAAGAGGGAGTG
MTTH, MTTS2, MTTL2	TAGTCACAGCCCTATACTCC	ACGAACAATGCTACAGGGATG
MTTE	AATAACACACCCGACCACACC	GGGCGATTGATGAAAAGGC
MTTT, MTTP	tgtaaaacgacggccagtGAATCGGAGGACAACCAGTAA	caggaaacagctatgaccATAGCGGTTGTTGATGGGTGA
*Nucleotides in lower cases indicate sequencing primers.
